# Supplementary material for: Uncovering Bupi Yishen Formula Pharmacological Mechanisms Against Chronic Kidney Disease by Network Pharmacology and Experimental Validation
Source: Front Pharmacol. 2021 Nov 15;12:761572. doi: 10.3389/fphar.2021.761572 (PMC8634166; doi:10.3389/fphar.2021.761572)
Supplement: Supplementary file 1 [file Table2.XLSX]

## Sheet: Sheet1
SUPPLEMENTARY TABLE S2. Active compounds of eight Chinese herbs in BYF
BYF Active Compounds	from Chinese herbs (Latin name)
γ-sitosterol	Astragali radix
vanillic acid	Astragali radix
Sucrose	Astragali radix
rutin	Astragali radix
Rhamnocitrin	Astragali radix
quercetin	Astragali radix
Ononin	Astragali radix
Mucronulatol	Astragali radix
Mairin	Astragali radix
lupeol	Astragali radix
LUPENONE	Astragali radix
Lariciresinol	Astragali radix
kaempferol	Astragali radix
Jaranol	Astragali radix
isorhamnetin	Astragali radix
isomucronulatol-7,2'-di-O-glucosiole	Astragali radix
isoflavanone	Astragali radix
isoferulic acid	Astragali radix
Isoastragaloside II	Astragali radix
Isoastragaloside I	Astragali radix
Hirsutrin	Astragali radix
hederagenin	Astragali radix
gamma-aminobutyric acid	Astragali radix
formononetin	Astragali radix
Flavaxin	Astragali radix
FA	Astragali radix
EIC	Astragali radix
Docosanoate	Astragali radix
daidzein	Astragali radix
coumarin	Astragali radix
cis-p-Coumarate	Astragali radix
choline	Astragali radix
Calycosin	Astragali radix
Caffeate	Astragali radix
Bifendate	Astragali radix
betaine	Astragali radix
astrasieversianin XV	Astragali radix
Astraisoflavanin	Astragali radix
Astragalus polysaccharide	Astragali radix
astragalosideII	Astragali radix
astragalosideI	Astragali radix
astragalosideⅣ	Astragali radix
astragalosideⅢ	Astragali radix
Astragalin	Astragali radix
astrachrysoside A	Astragali radix
alexandrin	Astragali radix
Adenine	Astragali radix
7-O-methylisomucronulatol	Astragali radix
3,9-di-O-methylnissolin	Astragali radix
20-Hexadecanoylingenol	Astragali radix
1,7-Dihydroxy-3,9-dimethoxy pterocarpene	Astragali radix
(6aR,11aR)-9,10-dimethoxy-6a,11a-dihydro-6H-benzofurano[3,2-c]chromen-3-ol	Astragali radix
(3S,8S,9S,10R,13R,14S,17R)-10,13-dimethyl-17-[(2R,5S)-5-propan-2-yloctan-2-yl]-2,3,4,7,8,9,11,12,14,15,16,17-dodecahydro-1H-cyclopenta[a]phenanthren-3-ol	Astragali radix
(3R)-3-(2-hydroxy-3,4-dimethoxyphenyl)chroman-7-ol	Astragali radix
(+)-Syringaresinol	Astragali radix
γ-elemene	Atractylodis macrocephalae rhizoma
α-Longipinene	Atractylodis macrocephalae rhizoma
α-Amyrin	Atractylodis macrocephalae rhizoma
Squalene	Atractylodis macrocephalae rhizoma
Scopoletol	Atractylodis macrocephalae rhizoma
Prolinum	Atractylodis macrocephalae rhizoma
Istidina	Atractylodis macrocephalae rhizoma
Hinesol	Atractylodis macrocephalae rhizoma
Hemo-sol	Atractylodis macrocephalae rhizoma
Gulutamine	Atractylodis macrocephalae rhizoma
D-Camphene	Atractylodis macrocephalae rhizoma
biatractylolide	Atractylodis macrocephalae rhizoma
beta-Selinene	Atractylodis macrocephalae rhizoma
beta-Humulene	Atractylodis macrocephalae rhizoma
beta-Eudesmol	Atractylodis macrocephalae rhizoma
beta-caryophyllene	Atractylodis macrocephalae rhizoma
beta-Amyrin acetate	Atractylodis macrocephalae rhizoma
atractyloside A	Atractylodis macrocephalae rhizoma
atractylone	Atractylodis macrocephalae rhizoma
atractylenolideII	Atractylodis macrocephalae rhizoma
atractylenolide iii	Atractylodis macrocephalae rhizoma
atractylenolide i	Atractylodis macrocephalae rhizoma
alpha-humulene	Atractylodis macrocephalae rhizoma
alpha-Curcumene	Atractylodis macrocephalae rhizoma
alloaromadedrene	Atractylodis macrocephalae rhizoma
Akridin	Atractylodis macrocephalae rhizoma
8β-ethoxy atractylenolide Ⅲ	Atractylodis macrocephalae rhizoma
4-Ethoxycarbonyl-2-quinolone	Atractylodis macrocephalae rhizoma
3β-acetoxyatractylone	Atractylodis macrocephalae rhizoma
(3S,8S,9S,10R,13R,14S,17R)-10,13-dimethyl-17-[(2R,5S)-5-propan-2-yloctan-2-yl]-2,3,4,7,8,9,11,12,14,15,16,17-dodecahydro-1H-cyclopenta[a]phenanthren-3-ol	Atractylodis macrocephalae rhizoma
(+/-)-Isoborneol	Atractylodis macrocephalae rhizoma
ZINC03978781	Codonopsitis radix
Taraxerol Acetate	Codonopsitis radix
Taraxerol	Codonopsitis radix
tangshenoside III_qt	Codonopsitis radix
Tangshenoside II_qt	Codonopsitis radix
Tangshenoside II	Codonopsitis radix
tangshenoside I_qt	Codonopsitis radix
Syringaldehyde	Codonopsitis radix
Syrigin	Codonopsitis radix
Stigmasterol	Codonopsitis radix
stigmast-7-enol	Codonopsitis radix
Spinasterol	Codonopsitis radix
poriferasta-7,22E-dien-3beta-ol	Codonopsitis radix
Perlolyrine	Codonopsitis radix
Norharman	Codonopsitis radix
Nonanol	Codonopsitis radix
myristic acid	Codonopsitis radix
Methyl myristate	Codonopsitis radix
METHYL LINOLEATE	Codonopsitis radix
methyl icosa-11,14-dienoate	Codonopsitis radix
luteolin	Codonopsitis radix
Lobetyolin	Codonopsitis radix
glycitein	Codonopsitis radix
Frutinone A	Codonopsitis radix
EIC	Codonopsitis radix
Dodecanal	Codonopsitis radix
Diop	Codonopsitis radix
Daturilin	Codonopsitis radix
Codopiloic acid	Codonopsitis radix
Chrysanthemaxanthin	Codonopsitis radix
bulnesene	Codonopsitis radix
beta-Curcumene	Codonopsitis radix
Azelex	Codonopsitis radix
atractylenolideII	Codonopsitis radix
atractylenolide iii	Codonopsitis radix
alpha-Curcumene	Codonopsitis radix
7-Methoxy-2-methyl isoflavone	Codonopsitis radix
7-(beta-Xylosyl)cephalomannine_qt	Codonopsitis radix
6-methylolpyridin-3-ol	Codonopsitis radix
5alpha-Stigmastan-3,6-dione	Codonopsitis radix
3-beta-Hydroxymethyllenetanshiquinone	Codonopsitis radix
2-methoxyfuranodiene	Codonopsitis radix
11-Hydroxyrankinidine	Codonopsitis radix
(8S,9S,10R,13R,14S,17R)-17-[(E,2R,5S)-5-ethyl-6-methylhept-3-en-2-yl]-10,13-dimethyl-1,2,4,7,8,9,11,12,14,15,16,17-dodecahydrocyclopenta[a]phenanthren-3-one	Codonopsitis radix
(+/-)-Isoborneol	Codonopsitis radix
(+)-alpha-Curcumene	Codonopsitis radix
()-beta-Pinene	Codonopsitis radix
(-)-alpha-Pinene	Codonopsitis radix
Stigmasterol	Coicis semen
Sitosterol alpha1	Coicis semen
sitosterol	Coicis semen
Omaine	Coicis semen
myristic acid	Coicis semen
METHYL LINOLEATE	Coicis semen
MBOA	Coicis semen
Mandenol	Coicis semen
isoarborinol	Coicis semen
hexanoic acid	Coicis semen
Gaidic acid	Coicis semen
Friedelin	Coicis semen
ergosterol	Coicis semen
EIC	Coicis semen
Coixenolide	Coicis semen
Coixan B	Coicis semen
Coixan A	Coicis semen
CLR	Coicis semen
campesterol	Coicis semen
beta-sitosterol	Coicis semen
alpha-monoolein	Coicis semen
2-Monoolein	Coicis semen
2-ethyl-3-hydroxyhexyl butyrate	Coicis semen
[(2R)-2,3-dihydroxypropyl] (Z)-octadec-9-enoate	Coicis semen
(6Z,10E,14E,18E)-2,6,10,15,19,23-hexamethyltetracosa-2,6,10,14,18,22-hexaene	Coicis semen
Stigmasterol	Cuscutae semen
sophranol	Cuscutae semen
Sitogluside	Cuscutae semen
sesamin	Cuscutae semen
Quercetin-3-O-Galactoside-7-O-Glucoside	Cuscutae semen
quercetin	Cuscutae semen
PENTYLFURAN	Cuscutae semen
NSC63551	Cuscutae semen
matrine	Cuscutae semen
kaempferol-3-o-beta-d-glucoside	Cuscutae semen
kaempferol	Cuscutae semen
isorhamnetin	Cuscutae semen
Isofucosterol	Cuscutae semen
Hyperin	Cuscutae semen
CLR	Cuscutae semen
campesterol	Cuscutae semen
campest-5-en-3beta-ol	Cuscutae semen
beta-sitosterol	Cuscutae semen
Amyrin	Cuscutae semen
alpha-humulene	Cuscutae semen
(R)-linalool	Cuscutae semen
()-Borneol	Cuscutae semen
Stigmasterol	Diosscoreae rhizoma
Sitosterol Acetate	Diosscoreae rhizoma
piperlonguminine	Diosscoreae rhizoma
phytic acid	Diosscoreae rhizoma
Methylcimicifugoside	Diosscoreae rhizoma
L-Lysin	Diosscoreae rhizoma
LDP	Diosscoreae rhizoma
Kadsurenone	Diosscoreae rhizoma
Isofucosterol	Diosscoreae rhizoma
hancinone C	Diosscoreae rhizoma
Gulutamine	Diosscoreae rhizoma
gamma-aminobutyric acid	Diosscoreae rhizoma
diosgenin	Diosscoreae rhizoma
Dioscoreside C_qt	Diosscoreae rhizoma
Dioscoreside C	Diosscoreae rhizoma
Dioscin	Diosscoreae rhizoma
Denudatin B	Diosscoreae rhizoma
Deltoside	Diosscoreae rhizoma
darutoside	Diosscoreae rhizoma
Crotepoxide	Diosscoreae rhizoma
CLR	Diosscoreae rhizoma
choline	Diosscoreae rhizoma
cholestanol	Diosscoreae rhizoma
campesterol	Diosscoreae rhizoma
beta-sitosterol	Diosscoreae rhizoma
Batatasin IV	Diosscoreae rhizoma
Batatasin Iii	Diosscoreae rhizoma
Batatasin I	Diosscoreae rhizoma
AIDS180907	Diosscoreae rhizoma
ABK	Diosscoreae rhizoma
(S)-Allantoin	Diosscoreae rhizoma
(-)-taxifolin	Diosscoreae rhizoma
β-amyrin acetate	Poria
Undekansaeure	Poria
tumulosic acid	Poria
Tumulosic acid	Poria
trametenolic acid	Poria
poricoic acid C	Poria
Poricoic acid B	Poria
Poricoic acid A	Poria
palmitic acid	Poria
pachymic acid	Poria
pachyman	Poria
L-uridine	Poria
lauric acid	Poria
hederagenin	Poria
Ethyl glucoside	Poria
Ergosterol peroxide	Poria
ergosterol	Poria
ergosta-7,22E-dien-3beta-ol	Poria
Dimethyl L-malate	Poria
dehydroeburicoic acid	Poria
Cerevisterol	Poria
caprylic acid	Poria
Beta-Glucan	Poria
alexandrin	Poria
7,9(11)-dehydropachymic acid	Poria
3β-hydroxylanosta-7,9(11),24-trien-21-oic acid	Poria
3beta-Hydroxy-24-methylene-8-lanostene-21-oic acid	Poria
2-lauroleic acid	Poria
(2R)-2-[(5R,10S,13R,14R,16R,17R)-16-hydroxy-3-keto-4,4,10,13,14-pentamethyl-1,2,5,6,12,15,16,17-octahydrocyclopenta[a]phenanthren-17-yl]-5-isopropyl-hex-5-enoic acid	Poria
(2R)-2-[(3S,5R,10S,13R,14R,16R,17R)-3,16-dihydroxy-4,4,10,13,14-pentamethyl-2,3,5,6,12,15,16,17-octahydro-1H-cyclopenta[a]phenanthren-17-yl]-6-methylhept-5-enoic acid	Poria
(2R)-2-[(3S,5R,10S,13R,14R,16R,17R)-3,16-dihydroxy-4,4,10,13,14-pentamethyl-2,3,5,6,12,15,16,17-octahydro-1H-cyclopenta[a]phenanthren-17-yl]-5-isopropyl-hex-5-enoic acid	Poria
α-amyrin	Salviae miltiorrhizae radix et rhizoma
tigogenin	Salviae miltiorrhizae radix et rhizoma
Tanshiquinone B	Salviae miltiorrhizae radix et rhizoma
tanshinone iia	Salviae miltiorrhizae radix et rhizoma
tanshinone i	Salviae miltiorrhizae radix et rhizoma
tanshinone Ⅵ	Salviae miltiorrhizae radix et rhizoma
Tanshindiol B	Salviae miltiorrhizae radix et rhizoma
tanshinaldehyde	Salviae miltiorrhizae radix et rhizoma
Tanshilactone	Salviae miltiorrhizae radix et rhizoma
sugiol	Salviae miltiorrhizae radix et rhizoma
sclareol	Salviae miltiorrhizae radix et rhizoma
salvipisone	Salviae miltiorrhizae radix et rhizoma
salviolone	Salviae miltiorrhizae radix et rhizoma
Salvinone	Salviae miltiorrhizae radix et rhizoma
salvilenone Ⅰ	Salviae miltiorrhizae radix et rhizoma
Salvilenone	Salviae miltiorrhizae radix et rhizoma
salvianolic acid j	Salviae miltiorrhizae radix et rhizoma
salvianolic acid g	Salviae miltiorrhizae radix et rhizoma
salvianolic acid b	Salviae miltiorrhizae radix et rhizoma
saloilenone	Salviae miltiorrhizae radix et rhizoma
przewaquinone f	Salviae miltiorrhizae radix et rhizoma
Przewaquinone E	Salviae miltiorrhizae radix et rhizoma
przewaquinone c	Salviae miltiorrhizae radix et rhizoma
Przewaquinone B	Salviae miltiorrhizae radix et rhizoma
Przewaquinone A	Salviae miltiorrhizae radix et rhizoma
przewalskin d	Salviae miltiorrhizae radix et rhizoma
przewalskin c	Salviae miltiorrhizae radix et rhizoma
przewalskin b	Salviae miltiorrhizae radix et rhizoma
przewalskin a	Salviae miltiorrhizae radix et rhizoma
prolithospermic acid	Salviae miltiorrhizae radix et rhizoma
Poriferasterol	Salviae miltiorrhizae radix et rhizoma
poriferast-5-en-3beta-ol	Salviae miltiorrhizae radix et rhizoma
NSC 122421	Salviae miltiorrhizae radix et rhizoma
neocryptotanshinone ii	Salviae miltiorrhizae radix et rhizoma
neocryptotanshinone	Salviae miltiorrhizae radix et rhizoma
Monomethyl lithospermate	Salviae miltiorrhizae radix et rhizoma
Miltirone	Salviae miltiorrhizae radix et rhizoma
miltipolone	Salviae miltiorrhizae radix et rhizoma
miltionone Ⅱ	Salviae miltiorrhizae radix et rhizoma
miltionone Ⅰ	Salviae miltiorrhizae radix et rhizoma
microstegiol	Salviae miltiorrhizae radix et rhizoma
Methylenetanshinquinone	Salviae miltiorrhizae radix et rhizoma
manool	Salviae miltiorrhizae radix et rhizoma
luteolin	Salviae miltiorrhizae radix et rhizoma
Isotanshinone II	Salviae miltiorrhizae radix et rhizoma
Isotanshinone I	Salviae miltiorrhizae radix et rhizoma
isoimperatorin	Salviae miltiorrhizae radix et rhizoma
isocryptotanshi-none	Salviae miltiorrhizae radix et rhizoma
Gulutamine	Salviae miltiorrhizae radix et rhizoma
gamma-sitosterol	Salviae miltiorrhizae radix et rhizoma
formyltanshinone	Salviae miltiorrhizae radix et rhizoma
epidanshenspiroketallactone	Salviae miltiorrhizae radix et rhizoma
EIC	Salviae miltiorrhizae radix et rhizoma
dihydrotanshinoneⅠ	Salviae miltiorrhizae radix et rhizoma
dihydrotanshinlactone	Salviae miltiorrhizae radix et rhizoma
digallate	Salviae miltiorrhizae radix et rhizoma
deoxyneocryptotanshinone	Salviae miltiorrhizae radix et rhizoma
Dehydrotanshinone II A	Salviae miltiorrhizae radix et rhizoma
D-Camphene	Salviae miltiorrhizae radix et rhizoma
dan-shexinkum d	Salviae miltiorrhizae radix et rhizoma
dan-shexinkum c	Salviae miltiorrhizae radix et rhizoma
dan-shexinkum b	Salviae miltiorrhizae radix et rhizoma
dan-shexinkum a	Salviae miltiorrhizae radix et rhizoma
danshensu	Salviae miltiorrhizae radix et rhizoma
danshenspiroketallactone	Salviae miltiorrhizae radix et rhizoma
Danshenol B	Salviae miltiorrhizae radix et rhizoma
Danshenol A	Salviae miltiorrhizae radix et rhizoma
Cymol	Salviae miltiorrhizae radix et rhizoma
cryptotanshinone	Salviae miltiorrhizae radix et rhizoma
C09092	Salviae miltiorrhizae radix et rhizoma
beta-Chamigrene	Salviae miltiorrhizae radix et rhizoma
beta-caryophyllene	Salviae miltiorrhizae radix et rhizoma
Baicalin	Salviae miltiorrhizae radix et rhizoma
apigenin	Salviae miltiorrhizae radix et rhizoma
5,6-dihydroxy-7-isopropyl-1,1-dimethyl-2,3-dihydrophenanthren-4-one	Salviae miltiorrhizae radix et rhizoma
4-methylenemiltirone	Salviae miltiorrhizae radix et rhizoma
3α-hydroxytanshinoneⅡa	Salviae miltiorrhizae radix et rhizoma
3-beta-Hydroxymethyllenetanshiquinone	Salviae miltiorrhizae radix et rhizoma
2-isopropyl-8-methylphenanthrene-3,4-dione	Salviae miltiorrhizae radix et rhizoma
2-(4-hydroxy-3-methoxyphenyl)-5-(3-hydroxypropyl)-7-methoxy-3-benzofurancarboxaldehyde	Salviae miltiorrhizae radix et rhizoma
1-methyl-8,9-dihydro-7H-naphtho[5,6-g]benzofuran-6,10,11-trione	Salviae miltiorrhizae radix et rhizoma
1,2,5,6-tetrahydrotanshinone	Salviae miltiorrhizae radix et rhizoma
(E)-3-[2-(3,4-dihydroxyphenyl)-7-hydroxy-benzofuran-4-yl]acrylic acid	Salviae miltiorrhizae radix et rhizoma
(6S,7R)-6,7-dihydroxy-1,6-dimethyl-8,9-dihydro-7H-naphtho[8,7-g]benzofuran-10,11-dione	Salviae miltiorrhizae radix et rhizoma
(6S)-6-hydroxy-1-methyl-6-methylol-8,9-dihydro-7H-naphtho[8,7-g]benzofuran-10,11-quinone	Salviae miltiorrhizae radix et rhizoma
(6S)-6-(hydroxymethyl)-1,6-dimethyl-8,9-dihydro-7H-naphtho[8,7-g]benzofuran-10,11-dione	Salviae miltiorrhizae radix et rhizoma
(2R)-3-(3,4-dihydroxyphenyl)-2-[(Z)-3-(3,4-dihydroxyphenyl)acryloyl]oxy-propionic acid	Salviae miltiorrhizae radix et rhizoma
