# Supplementary material for: Uncovering Bupi Yishen Formula Pharmacological Mechanisms Against Chronic Kidney Disease by Network Pharmacology and Experimental Validation
Source: Front Pharmacol. 2021 Nov 15;12:761572. doi: 10.3389/fphar.2021.761572 (PMC8634166; doi:10.3389/fphar.2021.761572)
Supplement: Supplementary file 6 [file Table6.XLSX]

## Sheet: Sheet1
SUPPLEMENTARY TABLE S6. The 30 core targets from PPI network
Degree	name	classification
69	PIK3CA	string
62	APP	string
56	STAT3	string
50	AKT1	string
46	MAPK1	string
44	IL6	string
43	EGF	string
42	AGT	string
42	TNF	string
40	HRAS	string
38	SAA1	string
38	PIK3R2	string
38	EDN1	string
38	EGFR	string
38	RELA	string
37	TP53	string
36	VEGFA	string
35	F2	string
33	AGTR1	string
32	BDKRB2	string
31	C3	string
31	MAPK14	string
30	INS	string
29	MAPK8	string
29	AGTR2	string
29	TIMP1	string
29	APOB	string
29	NFKB1	string
28	IGF1	string
28	CTNNB1	string
