# Supplementary material for: Uncovering Bupi Yishen Formula Pharmacological Mechanisms Against Chronic Kidney Disease by Network Pharmacology and Experimental Validation
Source: Front Pharmacol. 2021 Nov 15;12:761572. doi: 10.3389/fphar.2021.761572 (PMC8634166; doi:10.3389/fphar.2021.761572)
Supplement: Supplementary file 7 [file Table4.XLSX]

## Sheet: Sheet1
SUPPLEMENTARY TABLE S4. Predicted targets in CKD
TMEM173
SOCS3
HOXA9
PRKAG2
CTNS
TNFSF14
FIG4
OPRM1
ABCB1
CTNNB1
ASIP
DYSF
SELENOS
SMAD7
SLC29A3
ZBTB16
CILD30
MBTPS2
RPE65
KABUK1
RIPK3
BBS16
LAG5
DNAJC13
IL1RL1
MIR155
APRTD
LPI
BARTS3
SRTD10
PTGS2
RHAG
HCRT
HOMG3
SCD
TNFAIP3
PKD1L2
CYP7B1
TINU
F2RL1
GDF15
AQP5
SCFI
DNM1L
CXADR
SRTD7
STIM1
PPARD
NUP85
P2RX5
CHST11
REEP1
DNAAF2
TAL1
PDHAD
LRRC6
GFI1B
GPHN
NFE2L2
ACADMD
GTLMNS
ETS1
SDCCAG8
RNASEH2A
TRPV1
SELE
FAM13A
C1QA
OCLN
ASXL1
HOMG2
NKX2-1
CNR2
BDKRB1
SRTD11
FANCM
MAT1A
XIAP
NR0B1
MODY1
TLR7
XPNPEP3
MTTF
SLC19A2
FGF1
APRT
CTLN2
AMN
KBGS
VUR1
KCNE1
IDS
GCLM
EDSCL1
SLC10A2
NAT1
CFID
PTORCH1
KLK1
SIK3
GHR
DNAH11
FARSB
RSTS1
HAX1
JBS
EPB42
FBN2
PDGFB
ANKS3
XAN2
EPHX1
CILD25
RHCE
TNFRSF17
ATL1
CHRM3
PIK3R2
COL3A1
YY1AP1
LHCGR
STAR
CPOX
ERRFI1
GNMT
PLN
APOL1
FAN1
MDK
LAMB2
HIF1A
NAT8
AGT
EGFR
JUND
CFTR
RCBTB1
NPHP1
NPHP2
WIF1
TGFB1
SOCS1
PKHD1
STAT1
APOE
HBB
SAA1
ALGS1
IL6
RET
PKD1
MUC1
PSEN1
SOD1
ANKS6
REG1A
TNF
IL10
SLC5A2
KLF15
EPO
IL23R
ACE
NOS3
TSC1
TP53
CDH16
MAT2A
IFNG
HNF1B
NFKB1
IFT140
SMN1
FASLG
VWF
IRS1
SLC19A3
ABCA1
ATP7B
CDKN1A
FAS
SCNN1A
BCL2
SERPINA1
INVS
HOMG1
TRPC5
MYOC
GDNF
APP
VEGFA
PDCD1
FBN1
NOTCH1
PSAP
IL1RN
CASR
MTOR
AR
TTR
WT1
DIAR3
ATP7A
PPARG
KL
ARSA
RPGRIP1L
IKBKG
MYO1E
CBLB
TLR2
CFH
LMNA
TNNT2
TRPV4
COL4A5
B2M
HTR1A
IGF2
RCAN1
REN
FCGR2A
TLR4
CARD9
AGTR1
HFE
TNFSF9
CDKN2A
ADAMTS13
CTLA4
FAF1
DSTYK
AIRE
BCAT1
MME
IL32
CXCR3
KCNQ1
TRAF3IP2
PDGFD
STAT3
GSTM1
SLC1A1
L1CAM
ATM
SDHD
STAT6
IL27RA
MTTL1
SLC2A9
ARL11
EDSCLL
KIT
RPGR
NOS2A
PTH1R
FCGRT
CLDN19
KTCN1
FCGR2B
HLA-DRA
TSC2
HSD11B1
PGF
SERPINA6
ATP1A1
NR1H3
CLEC7A
AHI1
MYD88
PIK3CG
IDE
TCF4
MIR29B1
P2RX7
MIR29A
CD274
AKT1
ANKH
FEN1
MTRNR2
ABCD1
BMP7
JAK2
SLC9A3R1
PTGER4
IKBKB
BRCA2
TWNK
ADORA1
NMNAT1
WFS1
LDLR
C4B
HTRA2
OPA1
WAS
LCN2
RETN
IL19
AOC3
NGF
MT2A
UMOD
CST3
SLC7A9
SHROOM3
GCKR
WDR72
WDR37
SPATA5L1
TRPC6
SLC6A13
CPS1
BCAS3
SLC22A2
CLDN16
DNAJC16
DAB2
MYH9
DACH1
FBXL20
GATA3
SARS2
INO80
SOX18
IFT122
CDK12
SLC13A3
SEC61A1
IFT172
SH2B1
AFF3
GRIP1
SLC47A1
IDI2
C8orf37-AS1
CALM2
PIP5K1B
FGF23
SGK1
ALMS1
ARHGDIA
SLC34A1
ATXN2
TFDP2
DOK6
PDZRN3
PDE4D
UBE2Q2
OCRL
CLCN5
VDR
PTH
ALB
CYP24A1
LPA
HAMP
NLRP3
HGF
SOD2
RAPGEF5
CASP1
MMRN1
CCL2
CABIN1
GH1
CD59
LEP
CFHR5
CYP3A5
SIRT1
SLC5A4
DPP4
DIANPH
FTO
SLC17A5
MEFV
CYP2B6
CX3CR1
CUBN
CD36
PON1
TNFRSF11B
VPS51
PTX3
COL4A4
NAMPT
CAT
SERPINE1
MMP9
GLIS2
CXCL8
EDN1
APOA4
FABP1
HP
HMOX1
CRP
FGFR4
FCGR3B
FCGR3A
ANGPT2
UCP2
IGF1
AHSG
IL1A
MSTN
MIR133A2
TAM
RASAL1
SLCO4C1
HSD17B6
GSTK1
SIRT1-AS
HBHR
TXNRD1
UCP1
MBTPS1
OR10A4
SPHK1
IRS2
MIR145
NPHS2
MIR214
LINC00963
MIR29C
XDH
WRN
VHL
VCAM1
ERVK-20
MIR210
MIR146A
UCP3
MIR150
PGR-AS1
ST8SIA4
CXCR4
MIR17
KTWS
SLC33A1
SYBU
DKK3
HAVCR1
CDC73
DDAH1
DDAH2
RBFOX2
MYH14
ADM2
COQ8B
HPGDS
SETD2
VKORC1
CHDH
ADI1
RMDN3
CD248
IGAN1
GDE1
HSPA14
RMDN1
ERVW-1
CERS2
ALPK1
SARNP
NKX6-2
KEAP1
MYOCD
MRGPRF
SLCO6A1
KLK4
RBM39
FAM78B
PTGES
RMDN2
ABCG2
UMODL1
P2RY12
ELMO1
SLC2A6
NT5C1A
UTS2
C1QL1
POSTN
WFDC2
CITED2
ATP6AP2
TMEM60
NTN1
TNC
GALNT3
FLT1
FGFR1
F7
EXTL2
ESR1
ELN
EGR1
EEF1A2
ATN1
DRD2
DNAH8
DECR1
DDOST
DDIT3
CYP11B2
GJA1
HSPD1
HSPA4
HSPA1B
HSPA1A
HMGB1
HLA-G
HLA-DRB1
GZMB
GUCA2B
GSTT1
GSTP1
GPX1
GRK4
GLP1R
GLI2
GLB1
CYP2D6
CYP2C8
BTK
BMP2
BMP1
BGLAP
AVPR2
ATF3
APOB
ANXA5
AKT2
AGXT
AGER
ADORA2B
C3
CASP3
CUX1
CTSS
CTGF
VCAN
CRH
ACAT2
COL4A3
CNR1
LYST
CETP
CDKN1B
CD40
CD28
CD14
ADD1
S100A9
S100A4
RTN1
RELA
RARRES2
RAC1
PTHLH
PTGS1
POU1F1
POMC
PLG
PKD2
PIN1
CCL4
CCL5
TRPC3
TMSB4X
TIMP1
TGFA
TFF3
TCF7L2
SSRP1
SLC22A1
SLC20A2
SLC20A1
SLC4A1
SLC3A1
CXCL12
CCL14
PECAM1
SMAD3
SH2D1A
LTA
LECT2
KDR
KCNMB1
KCNJ1
ITGAM
ITGA2
INSR
ILK
IL18
IL4
IL1B
MBL2
NT5E
NPHS1
NOS1
MYH2
MTHFR
MSX2
MPV17
MPO
MMP3
MMP2
MMP1
NR3C2
MITF
MGP
MEN1
ICAM1
EREG
LGALS1
SLC9A3
NOX4
GSN
MCKD1
FOXC2
GNAS
THBD
CDH1
BMP6
THG1L
MAPK8
CCN2
SMAD2
NPHP4
RGCC
CAKUTHED
FANCO
DGKE
XLP1
DKCX
GSD1A
PPARGC1A
TERT
SHFM3
FAH
DICER1
AT
RTD
THPM1
SLC22A12
ID1
C1QD
DIAR1
IDDM
ALPS5
SPINT2
ALD
SLC25A19
GNRHR
LHB
DNAJB6
MECP2
MKS1
TUG1
TF
INS
HMGCR
RNLS
CYP27B1
CD79A
NPPB
NPPA
CALCA
ACTN4
ADIPOQ
CNDP1
PAX2
CYBA
ADIPOR1
CBR1
SREBF2
CYBB
ACAT1
PPARA
CD68
CPT1A
CYP2C19
SCARB1
HBEGF
FASN
NCF1
SREBF1
MLXIPL
MSR1
ABCG1
CCR5
EPOR
ADIPOR2
F2
PCSK2
FIS1
OLR1
GTPBP4
LPIN1
NR3C1
LRP2
LPL
LIPC
DGAT2
PLAU
LCAT
MFN1
SLC46A1
CLU
BNIP3
C6
SHH
ABCC3
ARG2
BECN1
SLC19A1
SOAT2
NAT2
AGTR2
ABCC2
IL20
DGAT1
DDC
NQO1
CYP1A1
DRD1
ENPP1
PVT1
CYP3A4
CAPG
ETF1
F3
NOS2
FRMD3
TNNI3
TFPI
APOA1
BDKRB2
MTRF1
FN1
NPHP3
KNG1
MCTP2
CD46
HLA-A
RGMA
HLA-B
HSD11B2
CHPT1
MIR21
MIR196A2
MIR149
SCEL
SKOR1
FOXP3
MIRLET7B
MIRLET7C
CD163
PDXP
PTER
MSC
ZMIZ1
WIPF1
TLR9
WNT4
MICA
KLRC4-KLRK1
YWHAZ
ZFP36
PLA2G10
WT3
WG
PLCE1
TRPV2
HNP1
MIR499A
GHRL
CCR2
SLC9A6
INF2
TBC1D9
KLRK1
CHP1
PRDX5
MMP24
KNSTRN
LRSAM1
ZNF410
ABCG8
IL17RA
SH3BP4
GORASP1
IL25
CD2AP
WNK1
SEMA6D
APOL4
APOL3
FOXD3
BTBD9
SFI1
ZBTB7C
NXPH1
PRSS54
SPESP1
KIDINS220
SLC24A5
SLC9C1
SETD1A
RHOV
BMS1
RBM45
CFHR3
PTPRVP
B3GAT1
HILPDA
SIK1
PLB1
KLKB1
GNB3
GLA
GIF
GGT1
GFRA3
FOLH1
FGF13
FGF2
FGB
CFHR1
KIR3DL1
ISG20
IL17A
CXCR2
IL2RA
IL2
IGHA1
ID2
HPT
HNRNPD
HNF4A
FCAR
CAV1
BMP4
ATP5PF
KLK3
ALOX5
ADRB2
ADRA1A
ADRA1B
ADRA1D
ADM
ADA
CD19
ENTPD1
EGF
EFNB2
DNASE1
CSF2
CPT2
COL1A1
CCR1
CHGA
CD151
CD40LG
ACACA
SCGB1A1
SLC12A3
SLC9A5
SLC9A1
SHC1
CCL15
RREB1
SMN2
TPD52
TLR3
TIMP2
TGFB2
TCN2
SYT1
STAT4
SPP1
SOX2
PRTN3
MTR
MIF
MET
MEIS1
MCAM
LUM
LTB
MUTYH
PRKD1
PRKCB
PLP1
PLCL1
LIMK2
PLA2G2A
PLA2G1B
PAPPA
OGG1
ODC1
NPY
RCAD
HNFJ2
PKD4
KMIN
CAKUT1
PAPRS
MCKD2
ATS
IBD1
DBA1
PKD6
VWM
PDB5
HNFJ1
SRTD9
BTHS
TYRSN1
BBS17
SRTD1
CF
BARTS4A
NPHS9
HP1
FSGS6
AHUS1
SSMED
CDSP
NPHS7
RHPD1
MAHCC
NPHS5
GAMOS1
DDS
JBTS7
CSTLO
LSFC
FANCA
ALGS2
SRTD5
ALMS
SCKL9
HD
LS
HP2
AIP
HFE1
SCZD
WBS
FMF
MVCD4
RHUC1
CFHD
FBS
LIDLS1
HPS1
OSCS
PAND1
CDAN1A
MCTO
MWS
SIDBA1
LPHDST
NPHPL1
PXE
PEOA3
HSCR1
OPTB1
BARTS4B
AD
PDGFRB
LTB4R
PDZD3
BIRC7
IL11
MIR22
COL15A1
GLIS3
MKKS
P4HTM
PIK3CA
SGPL1
RALBP1
CC2D2A
HRAS
TMEM67
TMEM27
ABP1
DCDC2
HND
RTEL1
TERC
DZIP1L
NHLRC2
COL25A1
KLF6
DEFB1
SPRY1
AHSA1
SIX1
ROCK1
IFRD1
ARIX
ABCC1
ACKR3
LMX1B
SLC40A1
FOXI1
PTK2
RERE
AP3B1
STUB1
CTSL
NPR1
PTPRO
UBE2J1
SLC6A19
SFRP2
DCTN4
SYNE1
ACTN2
SLC22A5
S100A10
CNOT3
KCNE3
MIR199B
LIF
CACNA1C
FERMT1
ABCC8
GACI2
MYC
DMPK
MIRLET7A1
TNFSF12
CSRP2
CISD1
SGPP1
KRT8
MAPKBP1
HPS6
TUBB2B
CSPP1
CR1
ATP12A
ACOX2
PRDM16
FRMD7
CRYAB
FHL1
RYR2
SEC61B
SLC9A3R2
CASP12
NDUFAF1
PLOD2
PPA2
BTD
ENG
MAPK1
ECE1
CCL3
KRAS
NCF2
CYGB
EDNRA
SMAD4
VIM
IHG1
HPSE
PTEN
FOXC1
DCN
THBS1
GLIPR2
TGFBR1
ADAM17
TBX1
SMAD1
NREP
TCF3
TRPC1
EZR
WNT11
AIMP2
SCAI
SNAI1
SYVN1
WNT10A
SMURF2
MKL1
SEMA6A
CREB3L4
TMED7-TICAM2
MIR542
MIR30E
MIR30C2
MIR30C1
TICAM2
PNO1
CRK
TMED7
TRAM1
PTGDR2
IRAK3
FERMT2
SRRM2
HIPK2
RBMS3
POLDIP2
RNF19A
GRAP2
SFRP5
FUT8
ETV5
STX2
EPAS1
GABPA
NR4A1
HCK
HAS2
PDIA3
GLI3
GLI1
MAPK14
AZGP1
ATP5F1B
C5
C5AR1
CISH
CDH9
CD44
DDR1
SFRP1
PLAT
PIK3CD
PIK3CB
PPP2CA
CXCL11
RLN1
RGS2
PTGDS
PTBP1
NOV
LOX
LIMS1
IL13
IGF2R
MXI1
MSN
MSI1
MMP7
