# Supplementary material for: Uncovering Bupi Yishen Formula Pharmacological Mechanisms Against Chronic Kidney Disease by Network Pharmacology and Experimental Validation
Source: Front Pharmacol. 2021 Nov 15;12:761572. doi: 10.3389/fphar.2021.761572 (PMC8634166; doi:10.3389/fphar.2021.761572)
Supplement: Supplementary file 8 [file Table5.XLSX]

## Sheet: Sheet1
SUPPLEMENTARY TABLE S5. Common targets between BYF and CKD
DECR1	decr1
HMGCR	hmgcr
HTR1A	htr1a
MMP2	mmp2
ACACA	acaca
AHSA1	ahsa1
ADRA1D	adra1d
ADRA1B	adra1b
APP	app
AR	ar
APOB	apob
BCL2	bcl2
ALOX5	alox5
ARG2	arg2
ABCG2	abcg2
NPPA	nppa
XIAP	xiap
ADRB2	adrb2
CCL2	ccl2
CRP	crp
CXCL11	cxcl11
C5AR1	c5ar1
CALM2	calm2
ABCC2	abcc2
CPT1A	cpt1a
CASP3	casp3
CAT	cat
CAV1	cav1
CD40LG	cd40lg
CD44	cd44
TP53	tp53
F7	f7
COL1A1	col1a1
COL3A1	col3a1
CDKN1A	cdkn1a
CDKN2A	cdkn2a
CYP1A1	cyp1a1
CYP2B6	cyp2b6
CYP3A4	cyp3a4
DRD2	drd2
DPP4	dpp4
DRD1	drd1
SELE	sele
EDN1	edn1
EDNRA	ednra
ECE1	ece1
EGFR	egfr
ESR1	esr1
FASN	fasn
GJA1	gja1
NR3C1	nr3c1
GSTM1	gstm1
GSTP1	gstp1
GHR	ghr
HMOX1	hmox1
HPSE	hpse
MET	met
HAS2	has2
HIF1A	hif1a
IKBKB	ikbkb
INS	ins
IGF1	igf1
IGF2	igf2
INSR	insr
ICAM1	icam1
IFNG	ifng
IL1A	il1a
IL1B	il1b
IL10	il10
IL13	il13
IL2	il2
IL4	il4
IL6	il6
MMP1	mmp1
LDLR	ldlr
MMP9	mmp9
TIMP1	timp1
MT2A	mt2a
NR3C2	nr3c2
MAPK1	mapk1
MAPK14	mapk14
MAPK8	mapk8
OPRM1	oprm1
CHRM3	chrm3
MYC	myc
MPO	mpo
SIRT1	sirt1
NQO1	nqo1
NCF1	ncf1
IKBKG	ikbkg
NOS1	nos1
NOS3	nos3
NOS2	nos2
NFE2L2	nfe2l2
ODC1	odc1
SPP1	spp1
OLR1	olr1
PIN1	pin1
PPARA	ppara
PPARD	ppard
PPARG	pparg
LCAT	lcat
PTEN	pten
PIK3CG	pik3cg
PLA2G1B	pla2g1b
PGF	pgf
SERPINE1	serpine1
EGF	egf
PTGES	ptges
PTGS1	ptgs1
PTGS2	ptgs2
PRKCB	prkcb
AKT1	akt1
REN	ren
RBM45	rbm45
MAT1A	mat1a
MTOR	mtor
SAA1	saa1
PON1	pon1
STAT1	stat1
STAT3	stat3
GH1	gh1
SREBF1	srebf1
MMP3	mmp3
SOD1	sod1
SOD2	sod2
MME	mme
F2	f2
THBD	thbd
PLAT	plat
F3	f3
RELA	rela
TGFB1	tgfb1
TRPV1	trpv1
TNF	tnf
PLAU	plau
VCAM1	vcam1
VEGFA	vegfa
KDR	kdr
XDH	xdh
BNIP3	bnip3
CRH	crh
KCNQ1	kcnq1
CYGB	cygb
APOE	apoe
SCGB1A1	scgb1a1
LEP	lep
NKX2-1	nkx2-1
ADORA1	adora1
FAS	fas
SCNN1A	scnn1a
ADRA1A	adra1a
APRT	aprt
AOC3	aoc3
TLR7	tlr7
KCNJ1	kcnj1
AGTR1	agtr1
SLC22A1	slc22a1
CALCA	calca
ACTN2	actn2
UTS2	uts2
FGF1	fgf1
LHCGR	lhcgr
TLR3	tlr3
ADI1	adi1
AGT	agt
BMP6	bmp6
PDE4D	pde4d
SGK1	sgk1
MSTN	mstn
CACNA1C	cacna1c
TLR9	tlr9
ACE	ace
AGTR2	agtr2
AVPR2	avpr2
SLC9A3R1	slc9a3r1
ADA	ada
POU1F1	pou1f1
ADAM17	adam17
RGS2	rgs2
PDGFB	pdgfb
ABCG1	abcg1
VDR	vdr
CYP27B1	cyp27b1
NFKB1	nfkb1
CYP24A1	cyp24a1
SNAI1	snai1
FGF23	fgf23
WNT4	wnt4
TCF3	tcf3
KL	kl
SHH	shh
PLCL1	plcl1
CD36	cd36
PPP2CA	ppp2ca
ATP1A1	atp1a1
BCAT1	bcat1
SLC1A1	slc1a1
GNMT	gnmt
AGXT	agxt
TLR4	tlr4
CPS1	cps1
TNNT2	tnnt2
PLG	plg
MTR	mtr
DDAH1	ddah1
FARSB	farsb
DDAH2	ddah2
SCARB1	scarb1
DGAT2	dgat2
ACAT2	acat2
GPHN	gphn
SLC7A9	slc7a9
PKD2	pkd2
SLC13A3	slc13a3
ACAT1	acat1
TNNI3	tnni3
SLC19A2	slc19a2
STIM1	stim1
SLC6A13	slc6a13
HCRT	hcrt
SLC3A1	slc3a1
EZR	ezr
STAR	star
CTNS	ctns
LCN2	lcn2
FAH	fah
SLC19A3	slc19a3
MLXIPL	mlxipl
DDC	ddc
C3	c3
SLC47A1	slc47a1
ALB	alb
ABCB1	abcb1
NR0B1	nr0b1
SLC9A1	slc9a1
PTGER4	ptger4
HSD11B1	hsd11b1
NAMPT	nampt
RGCC	rgcc
NR1H3	nr1h3
FASLG	faslg
PAX2	pax2
BDKRB2	bdkrb2
GATA3	gata3
WNT11	wnt11
RET	ret
NOTCH1	notch1
SCD	scd
ABCA1	abca1
ADIPOQ	adipoq
RYR2	ryr2
S100A9	s100a9
FGF2	fgf2
PRDM16	prdm16
ABCC8	abcc8
AKT2	akt2
VKORC1	vkorc1
BGLAP	bglap
DAB2	dab2
MGP	mgp
WT1	wt1
HNF1B	hnf1b
CCL5	ccl5
EGR1	egr1
SPRY1	spry1
TFPI	tfpi
AGER	ager
CBR1	cbr1
FGFR1	fgfr1
LTA	lta
MIF	mif
ID2	id2
DICER1	dicer1
FOXP3	foxp3
CLU	clu
ADORA2B	adora2b
HRAS	hras
IL1RN	il1rn
C5	c5
TGFB2	tgfb2
SMAD7	smad7
FGFR4	fgfr4
GLI3	gli3
ROCK1	rock1
TNFAIP3	tnfaip3
BMP4	bmp4
APOA1	apoa1
CTNNB1	ctnnb1
CX3CR1	cx3cr1
PTHLH	pthlh
EPO	epo
PLN	pln
CHDH	chdh
GNRHR	gnrhr
PDXP	pdxp
HSD17B6	hsd17b6
SDHD	sdhd
SIX1	six1
GNAS	gnas
PLOD2	plod2
NPR1	npr1
HNF4A	hnf4a
CNR2	cnr2
MSN	msn
GHRL	ghrl
CNR1	cnr1
SLC9A6	slc9a6
CXCR4	cxcr4
ENPP1	enpp1
TERT	tert
TXNRD1	txnrd1
ANKH	ankh
CPT2	cpt2
SLC22A5	slc22a5
CYP2C8	cyp2c8
CHGA	chga
CCL3	ccl3
SOCS1	socs1
KLKB1	klkb1
RERE	rere
OCLN	ocln
TICAM2	ticam2
F2RL1	f2rl1
CD28	cd28
CSF2	csf2
CD40	cd40
MYD88	myd88
IL17RA	il17ra
IL17A	il17a
SOAT2	soat2
MTHFR	mthfr
CUBN	cubn
AMN	amn
SLC19A1	slc19a1
SLC46A1	slc46a1
PIK3CD	pik3cd
PIK3CA	pik3ca
PIK3CB	pik3cb
ATM	atm
NT5E	nt5e
NT5C1A	nt5c1a
STUB1	stub1
BMP2	bmp2
HIPK2	hipk2
KIT	kit
DKK3	dkk3
TAL1	tal1
HCK	hck
TNC	tnc
RIPK3	ripk3
MAT2A	mat2a
PIK3R2	pik3r2
CHP1	chp1
SLC22A2	slc22a2
ACTN4	actn4
SYT1	syt1
ATP7A	atp7a
HSPA1A	hspa1a
KCNE1	kcne1
HSPA1B	hspa1b
KCNMB1	kcnmb1
LRP2	lrp2
AIRE	aire
LMNA	lmna
SSRP1	ssrp1
CDC73	cdc73
NR4A1	nr4a1
CYP2C19	cyp2c19
